# Supplementary material for: Hey1- and p53-dependent TrkC proapoptotic activity controls neuroblastoma growth
Source: PLoS Biol. 2018 May 11;16(5):e2002912. doi: 10.1371/journal.pbio.2002912 (PMC5965893; doi:10.1371/journal.pbio.2002912)
Supplement: S1 Data — (XLSX) [file pbio.2002912.s001.xlsx]

## Sheet: 1D
		Field	number of red dots	number of cells (DAPI)	ratio red dots/number of cell		average	avedev
	TrkC-642-825	1	415	15	27.6667		31.2083	3.54167
		2	556	16	34.75
	TrkC-KF	1	2071	20	103.55		81.4417	19.1389
		2	791	15	52.7333
		3	2113	24	88.0417
	untransfected	1	808	39	20.7179		16.3405	4.37749
		2	323	27	11.963

## Sheet: 1H
	experiment
	#1		total cell number	number of dead cells	% cell death				average	avedev
		control	109	3	2.75229			Control	4.36186	1.07304
		TrkC-KF	102	23	22.549			TrkC-KF	20.5904	2.39361
		TrkC-KFΔNLS2	109	15	13.7615			TrkC-KFΔNLS2	10.4403	2.21409
		Bax	103	30	29.1262			Bax	26.3245	1.86781
	#2		total cell number	number of dead cells	% cell death
		control	107	5	4.6729
		TrkC-KF	108	24	22.2222
		TrkC-KFΔNLS2	105	10	9.52381
		Bax	97	25	25.7732
	#3		total cell number	number of dead cells	% cell death
		control	106	6	5.66038
		TrkC-KF	100	17	17
		TrkC-KFΔNLS2	112	9	8.03571
		Bax	108	26	24.0741

## Sheet: 1I
	experiment
	#1
		Gal4 DBD	DCC IC-Gal4DBD	TrkC KF-Gal4DBD	TrkC 495-825-Gal4DBD
	Firefly signal	41.3333	398.333	55	26				average	avedev
								Gal4 DBD	1	0
	Renilla signal	12949.7	44967.3	41378.7	84192.3			DCC IC-Gal4DBD	2.96171	0.186429
								TrkC KF-Gal4DBD	0.790365	0.373933
	ratio Firefly/Renilla	0.00319185	0.00885828	0.00132919	0.000308817			TrkC 495-825-Gal4DBD	0.347965	0.251213
	index to control (Gal4 DBD)	1	2.77529	0.416432	0.0967518
	#2
		Gal4 DBD	DCC IC-Gal4DBD	TrkC KF-Gal4DBD	TrkC 495-825-Gal4DBD
	Firefly signal	103.333	550	173.667	146
	Renilla signal	212289	358918	306436	500592
	ratio Firefly/Renilla	0.000486758	0.00153238	0.000566731	0.000291654
	index to control (Gal4 DBD)	1	3.14814	1.1643	0.599178

## Sheet: 2B
		Pearson's coefficient
		experiment	1	2	average	avedev
		TrkC-FL + HEY1	0.19	0.24	0.215	0.025
		TrkC-KF + HEY1	0.55	0.81	0.68	0.13
		TrkC-642-825 + HEY1	0.17	0.15	0.16	0.01
		Neo-IC + HEY1	0.08	0.09	0.085	0.005

## Sheet: 2D
	Transfection	Field	number of cells (DAPI)	number of red dots	ratio red dots/number of cell	average	avedev
	TrkC-KF	1	10	951	95.1	88.449	5.97045
		2	10	808	80.8
		3	13	1174	90.3077
		4	17	1489	87.5882
	TrkC-642-825	1	18	391	21.7222	28.2378	10.7042
		2	10	169	16.9
		3	4	159	39.75
		4	19	657	34.5789
	TrkC-KF +siHey1	1	27	417	15.4444	27.1921	8.76956
		2	12	348	29
		3	11	403	36.6364
		4	16	443	27.6875
	GFP	1	15	413	27.5333	21.84	5.2083
		2	31	767	24.7419
		3	26	491	18.8846
		4	20	324	16.2

## Sheet: 3A
	% cell death
	experiment	control	control+siHEY1	TrkC-FL	TrkC-FL+siHEY1	TrkC-KF	TrkC-KF+siHEY1	TrkC-642-825	TrkC-642-825+siHEY1	Ptc	Ptc+siHey1
	#1	9.09091	12.5	19.685	12.7119	33.5821	13.4454	13.7931	11.1111	19.3277	20.7547
	#2	7.25806	10.687	21.1864	10.8108	24.6667	10.6796	7.56303	7.92079	22.549	22.8571
	#3	8.5	11.2	24.3	11.6	27.9	12.5	10.1	8.7	24	24
	average	8.28299	11.4623	21.7238	11.7076	28.7163	12.2083	10.4854	9.24397	21.9589	22.5373
	avedev	0.683284	0.691773	1.71745	0.669537	3.24389	1.01915	2.20515	1.24476	1.75412	1.18838

## Sheet: 3B
	caspase 3 activity
	experiment	NT	siRNA control	siRNA NT-3	siRNA HEY1	siRNA control + siRNA NT-3	siRNA Control +siRNA HEY1	siRNA NT-3 + siRNA-HEY1
	#1	1	1.04233	4.35538	1.87565	4.7648	1.16796	2.31732
	#2	1	1.52986	5.03173	1.52858	6.007	1.6388	3.43106
	#3	1	1.69982	4.27022	2.58289	4.90941	1.89435	2.75519
	average	1	1.424	4.55244	1.99571	5.22707	1.56704	2.83452
	avdedv	0	0.254449	0.319525	0.391453	0.519954	0.266051	0.39769

## Sheet: 3C
	experiment	#1	#2	#3		average	avedev
	Shep parental	1	1	1		1	0
	Control 1.3	1.19509	1.24833	1.22		1.22114	0.0181259
	Control 2.1	0.924311	1.1	0.99		1.00477	0.0634865
	HEY1-KO 1.4	0.0504019	0.0337259	0.04		0.0413759	0.0060173
	HEY1-KO 1.9	0.0439883	0.014885	0.02		0.0262911	0.0117981

## Sheet: 3E
		field	#1		#2		#3
		cell count	C3a	DAPI	C3a	DAPI	C3a	DAPI
	Shep parental	siRNA control	11	1350	6	879	3	815
		siRNA NT-3	37	590	39	755	36	518
	Control 1.3	siRNA control	7	561	5	557	6	688
		siRNA NT-3	42	474	63	780	52	726
	Control 2.1	siRNA control	4	782	6	727	2	695
		siRNA NT-3	75	730	135	1573	148	1334
	HEY1-KO 1.4	siRNA control	5	1301	3	1111	7	903
		siRNA NT-3	27	1726	11	710	11	870
	HEY1-KO 1.9	siRNA control	8	1117	10	1663	9	1356
		siRNA NT-3	11	1011	17	715	19	798
		C3a/DAPI	#1	#2	#3
	Shep parental	siRNA control	0.814815	0.682594	0.368098
		siRNA NT-3	6.27119	5.16556	6.94981
	Control 1.3	siRNA control	1.24777	0.897666	0.872093
		siRNA NT-3	8.86076	8.07692	7.16253
	Control 2.1	siRNA control	0.511509	0.825309	0.28777
		siRNA NT-3	10.274	8.58233	11.0945
	HEY1-KO 1.4	siRNA control	0.38432	0.270027	0.775194
		siRNA NT-3	1.56431	1.5493	1.26437
	HEY1-KO 1.9	siRNA control	0.716204	0.601323	0.663717
		siRNA NT-3	1.08803	2.37762	2.38095
			average	avedev
	Shep parental	siRNA control	0.621836	0.169158
		siRNA NT-3	6.12885	0.642193
	Control 1.3	siRNA control	1.00584	0.161285
		siRNA NT-3	8.03341	0.580581
	Control 2.1	siRNA control	0.541529	0.189187
		siRNA NT-3	9.98358	0.934172
	HEY1-KO 1.4	siRNA control	0.476514	0.19912
		siRNA NT-3	1.45932	0.129971
	HEY1-KO 1.9	siRNA control	0.660415	0.0393945
		siRNA NT-3	1.94887	0.573891

## Sheet: 4B
	% cell death
	experiment	#1	#2	#3	average	avedev
	control+siControl	3.80952	8.21918	6.36364	6.13078	1.5475
	control+sip53	4.13793	5.71429	6.83761	5.56327	0.950229
	TrkC-FL+siControl	17.5439	21.2389	23.2323	20.6717	2.08523
	TrkC-FL+sip53	9.90991	14.4231	14.9123	13.0818	2.11456
	TrkC-KF+siControl	25.8929	27.1845	25.4717	26.183	0.667639
	TrkC-KF+sip53	13.1387	13.7255	14.0187	13.6276	0.325958
	TrkC-642-825+siControl	6.36364	10.2804	7.61905	8.08769	1.46179
	TrkC-642-825+sip53	10.2041	9.79021	8.03571	9.34334	0.871747
	TrkC-DM+siControl	10.9091	10.3774	8	9.76215	1.17477
	TrkC-DM+sip53	8.73016	12.2642	9.80392	10.2661	1.33205

[truncated: 36 more sheets: 4C, 4E, 5A, 5B, 5E, 5F, 5G, 5H, 6B, 6C, 6E, S1C, S1D, S1F, S2A, S2E, S3A, S3C, S3D, S3F …]
